# Supplementary material for: Common mental disorders and risk of female infertility: a two-sample Mendelian randomization study
Source: Front Endocrinol (Lausanne). 2024 Sep 30;15:1433624. doi: 10.3389/fendo.2024.1433624 (PMC11471633; doi:10.3389/fendo.2024.1433624)
Supplement: Supplementary file 10 [file DataSheet2.xlsx]

## Sheet: Table S3
Table S3. Information on instrumental variables selected in the mendelian randomization study.
P (cut-off)	Sample size	SNP	EA	NEA	R2	F	Exposure: Anxiety disorders			Outcome: Female infertility
							beta	se	P	beta	se	P
5×10-6	9897	rs112586150	A	G	0.00219462	21.7636	0.457697	0.0981	3.098e-06	0.00853332	0.0306351	0.780592
		rs142111923	A	G	0.00253058	25.1036	0.923	0.1842	5.388e-07	-0.000378949	0.0391687	0.992281
		rs144783209	T	G	0.00233655	23.1743	0.531998	0.1105	1.471e-06	-0.0143496	0.0471438	0.760839
		rs150769867	A	G	0.00214649	21.2852	-0.797308	0.1728	3.936e-06	-0.0904329	0.0474351	0.0565913
		rs1912779	T	G	0.00235724	23.38	0.3298	0.0682	1.321e-06	0.0266633	0.0194309	0.169998
		rs41280169	T	C	0.00250971	24.8961	0.505497	0.1013	5.998e-07	-0.0197862	0.0316397	0.531735
		rs55888696	A	C	0.00253185	25.1162	0.786401	0.1569	5.346e-07	-0.0414667	0.0538382	0.441175
		rs72737735	T	C	0.00218741	21.6919	0.462998	0.0994	3.228e-06	0.0578055	0.0427268	0.176084
		rs77338525	T	C	0.00251618	24.9604	0.581098	0.1163	5.834e-07	0.0180813	0.0358259	0.613769
		rs79918695	T	C	0.00248875	24.6876	-0.3384	0.0681	6.825e-07	0.00627075	0.0210708	0.766006
		rs79919349	A	G	0.00255891	25.3854	0.815798	0.1619	4.712e-07	-0.0077662	0.0404307	0.847674
SNP, single nucleotide polymorphism; EA, effect alleles; NEA, non-effect alleles; EAF, effect allele frequency; se, standard error; R2, the variance explained by the SNP, calculated as R2 = beta × beta / (beta × beta + se × se × Sample size) ; F, the F-statistic, was calculated as follows: F = R2 × (Sample size-2) / (1 - R2).

## Sheet: Table S4
Table S4. Information on instrumental variables selected in the mendelian randomization study.
P (cut-off)	Sample size	SNP	EA	NEA	R2	F	Exposure: Broad depression			Outcome: Female infertility
							beta	se	P	beta	se	P
5×10-6	322580	rs10175979	T	C	7.54967e-05	24.3554	0.0060944	0.0012349	8.01e-07	-0.00758113	0.0128489	0.555175
		rs10753123	A	G	7.13815e-05	23.0277	-0.0057772	0.0012039	1.6e-06	-0.00120194	0.0129279	0.925925
		rs11123030	C	T	8.11497e-05	26.1792	-0.0060304	0.0011786	3.12e-07	-0.0233375	0.0125393	0.0627235
		rs111945524	T	C	8.86685e-05	28.605	-0.015114	0.0028259	8.88e-08	0.000791902	0.0380667	0.983403
		rs114853178	A	G	6.82327e-05	22.0119	0.021046	0.0044858	2.71e-06	-0.00374243	0.0693953	0.956992
		rs11579246	G	A	7.34932e-05	23.709	-0.010089	0.002072	1.12e-06	-0.0039836	0.0173343	0.81824
		rs1765516	A	G	7.81937e-05	25.2255	-0.0059326	0.0011812	5.1e-07	-0.00591671	0.0125588	0.637556
		rs1890946	C	T	7.20663e-05	23.2487	0.0057007	0.0011823	1.42e-06	0.00696285	0.0125417	0.578775
		rs2568958	A	G	0.000162061	52.2859	0.0086706	0.0011991	4.81e-13	0.0142259	0.0130893	0.277111
		rs4455170	T	C	7.86457e-05	25.3714	0.0065864	0.0013076	4.73e-07	0.000120673	0.0135617	0.9929
		rs4653218	C	T	8.74523e-05	28.2127	-0.0063229	0.0011904	1.09e-07	-0.0074136	0.0127191	0.559981
		rs4971040	C	A	8.52171e-05	27.4915	0.0084301	0.0016078	1.58e-07	0.00199592	0.0158087	0.89953
		rs72740410	T	C	6.50347e-05	20.9801	0.010753	0.0023476	4.65e-06	0.0197072	0.023266	0.396974
		rs7548151	A	G	0.000107537	34.6929	0.012507	0.0021234	3.87e-09	-0.0158629	0.0220079	0.471045
		rs76360763	T	C	6.47015e-05	20.8726	-0.013399	0.0029328	4.91e-06	0.0232779	0.0431548	0.589608
SNP, single nucleotide polymorphism; EA, effect alleles; NEA, non-effect alleles; EAF, effect allele frequency; se, standard error; R2, the variance explained by the SNP, calculated as R2 = beta × beta / (beta × beta + se × se × Sample size) ; F, the F-statistic, was calculated as follows: F = R2 × (Sample size-2) / (1 - R2).

## Sheet: Table S5
Table S5. Information on instrumental variables selected in the mendelian randomization study.
P (cut-off)	Sample size	SNP	EA	NEA	R2	F	Exposure: MDD (PGC)			Outcome: Female infertility
							beta	se	P	beta	se	P
5×10-8	480359	rs10235664	T	C	6.32036e-05	30.3622	0.027	0.0049	4.68e-08	0.00374557	0.013255	0.777501
		rs10282032	T	C	8.07225e-05	38.7788	0.0274	0.0044	3.61e-10	-0.00778702	0.0126038	0.536686
		rs10759882	T	C	6.8824e-05	33.0624	0.0276	0.0048	8.77e-09	-0.00946187	0.0134053	0.480293
		rs10809359	T	C	7.35571e-05	35.3363	0.0321	0.0054	3.65e-09	0.0111633	0.0168359	0.507288
		rs10830200	T	C	8.95275e-05	43.009	0.0282	0.0043	7.56e-11	-0.00395202	0.0127352	0.756317
		rs10973242	A	G	6.77961e-05	32.5685	-0.0331	0.0058	1.18e-08	-0.00816714	0.0145354	0.574198
		rs11082011	T	C	8.27329e-05	39.7446	-0.029	0.0046	2.22e-10	-0.0110962	0.0142111	0.434915
		rs11135349	A	C	9.46786e-05	45.4839	-0.029	0.0043	1.64e-11	0.00713694	0.0128767	0.579406
		rs12204033	T	C	6.34285e-05	30.4703	-0.0276	0.005	4.15e-08	0.0146319	0.0150918	0.332281
		rs12631196	A	G	6.24505e-05	30.0004	0.0241	0.0044	3.28e-08	-0.0053104	0.0125473	0.672126
		rs12658032	A	G	0.000121639	58.4373	0.0344	0.0045	2.25e-14	0.00109049	0.0131443	0.933881
		rs12699323	T	C	9.9304e-05	47.7061	-0.0297	0.0043	7.87e-12	-0.0189002	0.012984	0.145488
		rs12926421	A	G	6.98439e-05	33.5524	0.0307	0.0053	8.14e-09	-0.00716167	0.0162049	0.658529
		rs13037326	T	C	8.33161e-05	40.0248	0.031	0.0049	2.4e-10	0.0190705	0.0138991	0.170043
		rs1460943	T	C	0.000156067	74.9795	0.0381	0.0044	3.82e-18	0.0142739	0.0130783	0.275089
		rs17410557	T	C	7.6651e-05	36.8227	-0.0267	0.0044	1.42e-09	-0.00481027	0.012839	0.707913
		rs17737641	A	G	7.18486e-05	34.5155	-0.0705	0.012	4.71e-09	0.0621866	0.0461861	0.178162
		rs2111592	A	G	6.80456e-05	32.6884	0.0263	0.0046	1.35e-08	0.019195	0.0131488	0.144337
		rs2232429	T	G	0.00016276	78.1958	0.0619	0.007	1.2e-18	0.0279955	0.0286354	0.328246
		rs2488401	T	C	6.55395e-05	31.4844	-0.0303	0.0054	1.62e-08	-0.0409232	0.0178252	0.0216865
		rs2496014	T	C	8.00171e-05	38.4398	0.0279	0.0045	3.94e-10	-0.00461854	0.0140277	0.741971
		rs2924329	A	G	0.000105055	50.469	-0.0341	0.0048	1.23e-12	-0.0261622	0.01297	0.0436817
		rs3099439	T	C	6.53887e-05	31.412	-0.0241	0.0043	2.78e-08	-0.00843847	0.0126143	0.503519
		rs34890793	T	C	6.12355e-05	29.4167	-0.032	0.0059	4.81e-08	-0.00388063	0.0205507	0.850224
		rs35846379	A	G	6.94905e-05	33.3826	-0.026	0.0045	5.26e-09	-0.000736149	0.0129662	0.954725
		rs36163788	A	C	7.03484e-05	33.7947	-0.0436	0.0075	6.48e-09	-0.00350662	0.0171904	0.838364
		rs4356390	T	C	9.59889e-05	46.1134	0.0292	0.0043	1.42e-11	0.0292003	0.0125525	0.0200051
		rs6792102	A	C	7.134e-05	34.2711	0.0281	0.0048	4.98e-09	0.0293651	0.0151367	0.0523805
		rs7152906	T	C	7.49383e-05	35.9999	-0.0258	0.0043	1.87e-09	-0.0256656	0.0125437	0.0407474
		rs7520502	A	G	8.14641e-05	39.135	0.0269	0.0043	6.01e-10	0.00673075	0.0125424	0.591517
		rs843812	A	G	6.61307e-05	31.7685	0.0248	0.0044	1.41e-08	0.0255528	0.0125687	0.0420475
		rs9356244	T	C	6.31944e-05	30.3578	0.0281	0.0051	4.12e-08	0.0322159	0.0139548	0.0209662
		rs9529314	A	G	8.31641e-05	39.9518	-0.0335	0.0053	3.72e-10	-0.0341062	0.0138627	0.0138826
SNP, single nucleotide polymorphism; EA, effect alleles; NEA, non-effect alleles; EAF, effect allele frequency; se, standard error; MDD, major depression disorders; PGC, Psychiatric Genomics Consortium; R2, the variance explained by the SNP, calculated as R2 = beta × beta / (beta × beta + se × se × Sample size) ; F, the F-statistic, was calculated as follows: F = R2 × (Sample size-2) / (1 - R2).

## Sheet: Table S6
Table S6. Information on instrumental variables selected in the mendelian randomization study.
P (cut-off)	Sample size	SNP	EA	NEA	R2	F	Exposure: MDD (ieu-b-102)			Outcome: Female infertility
							beta	se	P	beta	se	P
5×10-8	500199	rs1021363	G	A	8.88456e-05	44.4443	-0.03	0.0045	2.28718e-11	0.00577985	0.0140698	0.681221
		rs13037326	T	C	8.00117e-05	40.0248	0.031	0.0049	2.398e-10	0.0190705	0.0138991	0.170043
		rs1367635	C	T	6.9204e-05	34.618	0.0253	0.0043	4.35402e-09	-0.00834243	0.0125465	0.506102
		rs150186873	C	A	6.88034e-05	34.4176	0.0704	0.012	4.51305e-09	-0.0741943	0.047027	0.114635
		rs150346963	T	C	8.26968e-05	41.3681	0.0283	0.0044	1.15699e-10	-0.00777594	0.0126037	0.537263
		rs17641524	T	C	6.40501e-05	32.0397	-0.03	0.0053	1.502e-08	-0.0362206	0.0177746	0.0415729
		rs1950829	G	A	9.53656e-05	47.7061	-0.0297	0.0043	4.73805e-12	-0.0279186	0.0125341	0.0259197
		rs198457	T	C	6.32521e-05	31.6405	-0.0315	0.0056	1.89998e-08	-0.00766215	0.0208158	0.712804
		rs2111592	A	G	6.53468e-05	32.6884	0.0263	0.0046	1.34999e-08	0.019195	0.0131488	0.144337
		rs2214123	G	A	6.72487e-05	33.6399	-0.0261	0.0045	8.55598e-09	-0.0116356	0.0129759	0.369872
		rs2418449	C	T	6.85106e-05	34.2711	-0.0281	0.0048	4.24502e-09	0.00998154	0.0133966	0.456224
		rs2522831	C	T	6.22753e-05	31.1518	0.024	0.0043	2.113e-08	0.00807817	0.0125057	0.518307
		rs4141983	C	T	6.58447e-05	32.9375	-0.0264	0.0046	9.69192e-09	0.000674395	0.0132056	0.959271
		rs4497414	C	T	8.74379e-05	43.74	0.0291	0.0044	2.92685e-11	-0.00743369	0.0127074	0.558555
		rs4799949	T	C	8.05512e-05	40.2947	-0.0292	0.0046	1.40301e-10	-0.0115908	0.0141878	0.413954
		rs508502	T	C	6.04723e-05	30.2499	-0.0264	0.0048	3.55599e-08	-0.0025786	0.013248	0.845675
		rs59082935	T	C	6.04723e-05	30.2499	0.0363	0.0066	3.071e-08	0.00556712	0.0175685	0.751336
		rs61914045	A	G	6.54573e-05	32.7437	0.0309	0.0054	7.96398e-09	0.0258327	0.0160733	0.108015
		rs7152906	C	T	7.19662e-05	35.9999	0.0258	0.0043	1.87301e-09	0.0256656	0.0125437	0.0407474
		rs7241572	A	G	7.15227e-05	35.778	0.0323	0.0054	2.43299e-09	0.001112	0.0152999	0.942061
		rs72948506	A	G	6.35515e-05	31.7903	0.0265	0.0047	1.71498e-08	0.0177652	0.0136362	0.192644
		rs7538938	C	T	6.81143e-05	34.0729	0.0251	0.0043	7.28903e-09	0.0104297	0.0125675	0.406596
		rs9364755	G	A	6.15549e-05	30.7915	0.0283	0.0051	3.48602e-08	0.0322054	0.0139548	0.0210083
		rs9529218	T	C	7.92489e-05	39.6432	-0.034	0.0054	2.231e-10	-0.034129	0.0138629	0.0138204
SNP, single nucleotide polymorphism; EA, effect alleles; NEA, non-effect alleles; EAF, effect allele frequency; se, standard error; MDD, major depression disorders; IEU, Integrative Epidemiology Unit； R2, the variance explained by the SNP, calculated as R2 = beta × beta / (beta × beta + se × se × Sample size) ; F, the F-statistic, was calculated as follows: F = R2 × (Sample size-2) / (1 - R2).

## Sheet: Table S7
Table S7. Information on instrumental variables selected in the mendelian randomization study.
P (cut-off)	Sample size	SNP	EA	NEA	R2	F	Exposure: Bipolar disorder			Outcome: Female infertility
							beta	se	P	beta	se	P
5×10-6	51710	rs12751064	T	C	0.000471677	24.401	-0.0736035	0.0149	7.9e-07	0.0017026	0.0133603	0.898594
		rs1278516	A	G	0.000483238	24.9994	-0.113001	0.0226	5.56e-07	-0.00529158	0.0271157	0.845277
		rs4595478	T	C	0.000525332	27.1781	0.0927979	0.0178	1.92e-07	-0.0399919	0.0180425	0.0266545
		rs7915021	T	C	0.000475551	24.6015	-0.0992017	0.02	6.86e-07	0.026231	0.0183481	0.152822
		rs7916271	T	C	0.000481876	24.9289	-0.070401	0.0141	5.72e-07	-0.00694082	0.0129142	0.59095
		rs814197	T	G	0.000534973	27.6772	-0.0704976	0.0134	1.3e-07	0.00454285	0.0127048	0.720666
SNP, single nucleotide polymorphism; EA, effect alleles; NEA, non-effect alleles; EAF, effect allele frequency; se, standard error; R2, the variance explained by the SNP, calculated as R2 = beta × beta / (beta × beta + se × se × Sample size) ; F, the F-statistic, was calculated as follows: F = R2 × (Sample size-2) / (1 - R2).

## Sheet: Table S8
Table S8. Information on instrumental variables selected in the mendelian randomization study.
P (cut-off)	Sample size	SNP	EA	NEA	R2	F	Exposure: Insomnia			Outcome: Female infertility
							beta	se	P	beta	se	P
5×10-8	462341	rs10838708	A	G	8.60105e-05	39.7694	-0.00947656	0.00150271	2.90001e-10	0.00699599	0.0126538	0.580347
		rs11097861	G	A	8.01875e-05	37.0768	0.0100437	0.00164946	1.09999e-09	-0.00622987	0.0135517	0.645723
		rs11152363	A	G	0.000142714	65.9918	0.0156393	0.00192518	4.49987e-16	0.0276869	0.0157025	0.0778646
		rs113851554	T	G	0.000430979	199.344	0.0467802	0.00331329	2.90001e-45	-0.0100983	0.0244308	0.679355
		rs11635495	C	T	8.6157e-05	39.8372	0.00937342	0.00148509	2.80001e-10	0.0172194	0.012525	0.169193
		rs11790060	C	T	9.27794e-05	42.8995	-0.0103391	0.00157854	5.79963e-11	-0.0201853	0.0130524	0.121989
		rs12470989	G	A	6.66703e-05	30.8263	-0.0102429	0.00184485	2.80001e-08	0.022592	0.0171022	0.186503
		rs1430205	T	C	8.73284e-05	40.3789	0.00947493	0.00149107	2.1e-10	0.0106667	0.0125584	0.395679
		rs1547630	A	G	7.33045e-05	33.894	0.00910814	0.00156447	5.80003e-09	-0.000727112	0.0126561	0.954185
		rs17151854	T	G	8.48032e-05	39.2112	0.0129893	0.00207434	3.79997e-10	-0.00388489	0.0188509	0.836725
		rs17709610	G	A	8.09536e-05	37.431	-0.0099161	0.00162078	9.49992e-10	-0.0137837	0.0140927	0.328037
		rs1988337	G	A	6.79397e-05	31.4133	0.00838726	0.00149645	2.1e-08	0.0259015	0.012537	0.0388284
		rs2014830	T	C	0.00011047	51.08	-0.0116018	0.0016233	8.9002e-13	-0.0122265	0.0133186	0.35862
		rs2062113	C	T	8.85697e-05	40.9528	-0.00961678	0.00150275	1.6e-10	0.0102322	0.0129659	0.430017
		rs224032	A	G	6.84854e-05	31.6657	0.00839066	0.00149108	1.79999e-08	0.0206172	0.0125849	0.10137
		rs2604551	G	T	6.45493e-05	29.8456	-0.00848084	0.00155238	4.70002e-08	0.0189137	0.0141051	0.179948
		rs314280	G	A	9.17503e-05	42.4236	0.00971363	0.00149134	7.29962e-11	0.0056005	0.0126956	0.659115
		rs324017	C	A	7.93574e-05	36.6929	-0.00988248	0.00163145	1.40001e-09	0.0116126	0.013409	0.386474
		rs4572538	T	C	8.18349e-05	37.8386	-0.00960596	0.00156161	7.69999e-10	0.006683	0.0127863	0.601206
		rs4577309	G	A	7.09823e-05	32.8202	-0.00854833	0.00149214	1e-08	0.00164242	0.0126286	0.896522
		rs56093896	A	C	0.000101291	46.8354	-0.0124111	0.00181352	7.70016e-12	-0.00445884	0.0152183	0.769527
		rs56330606	G	A	8.00214e-05	37	0.00930932	0.00153044	1.2e-09	-0.0145668	0.0132124	0.270238
		rs56365214	A	C	0.000112395	51.9704	-0.0147948	0.00205225	5.60015e-13	0.0203992	0.0190407	0.284015
		rs6690017	G	T	9.99522e-05	46.2164	-0.0102669	0.00151022	1.10002e-11	-0.00314407	0.0133169	0.813358
		rs68094047	T	C	7.83946e-05	36.2477	0.0103356	0.0017167	1.7e-09	-0.012425	0.0167533	0.458302
		rs72924721	T	C	7.0749e-05	32.7123	0.016478	0.00288103	1.09999e-08	-0.0100838	0.0222527	0.65044
		rs7711696	T	G	0.000103951	48.0654	0.0111716	0.00161138	4.10015e-12	0.00361429	0.0136555	0.79126
		rs9570080	C	T	9.8214e-05	45.4126	-0.0106379	0.00157858	1.59993e-11	-0.00350493	0.0126674	0.782018
		rs9894577	A	G	0.000147883	68.3821	0.0132051	0.00159687	1.29987e-16	-0.00515693	0.0132834	0.697851
		rs9906181	G	A	6.74344e-05	31.1797	-0.00915026	0.00163869	2.39999e-08	-0.00370276	0.0137023	0.786984
SNP, single nucleotide polymorphism; EA, effect alleles; NEA, non-effect alleles; EAF, effect allele frequency; se, standard error; R2, the variance explained by the SNP, calculated as R2 = beta × beta / (beta × beta + se × se × Sample size) ; F, the F-statistic, was calculated as follows: F = R2 × (Sample size-2) / (1 - R2).

## Sheet: Table S11
Table S11. Information on instrumental variables selected in the mendelian randomization study.
P (cut-off)	Sample size	SNP	EA	NEA	R2	F	Exposure: Female infertility			Outcome
							beta	se	P	beta	se	P
Outcome: Anxiety disorder
5×10-6	126342	rs10503673	G	A	0.000194752	24.6097	0.0805202	0.0162311	7.01795e-07	0.0983959	0.0478	0.03955
		rs10917130	G	T	0.000234801	29.6717	0.0870378	0.0159784	5.11682e-08	-0.00819632	0.0478	0.8644
		rs11073495	A	G	0.000188027	23.7598	0.074211	0.0152245	1.09111e-06	-0.00859685	0.0482	0.858
		rs111418094	A	C	0.000173185	21.884	0.129068	0.02759	2.89601e-06	-0.0469029	0.0754	0.5345
		rs112691364	A	G	0.000201397	25.4496	-0.196199	0.0388913	4.54004e-07	0.045002	0.174	0.7961
		rs12715376	C	T	0.000165126	20.8654	-0.0600218	0.0131399	4.92584e-06	-0.0242047	0.0384	0.5286
		rs1424035	A	C	0.000181425	22.9254	0.373705	0.0780489	1.68376e-06	-0.327005	0.1668	0.04991
		rs142448155	T	C	0.000178772	22.5901	0.363619	0.076504	2.0047e-06	-0.327893	0.314	0.2964
		rs145695284	T	C	0.000186766	23.6004	0.200315	0.0412335	1.18536e-06	0.0526019	0.2179	0.8092
		rs146533928	C	T	0.000169631	21.4348	-1.27317	0.274994	3.66016e-06	-0.535001	0.8664	0.5369
		rs2779747	T	G	0.00016498	20.847	-0.0577147	0.0126404	4.97416e-06	0.0251023	0.0377	0.5057
		rs3020331	T	C	0.000165735	20.9425	0.0573126	0.0125237	4.73217e-06	-0.00470103	0.0365	0.8987
		rs313978	T	G	0.000168193	21.253	-0.0726576	0.0157604	4.02402e-06	0.0173978	0.0442	0.6937
		rs4843090	C	T	0.000180482	22.8062	0.0702284	0.0147056	1.79143e-06	0.045102	0.0406	0.2674
		rs62128021	A	G	0.00017501	22.1147	-0.0650985	0.0138429	2.56809e-06	-0.0138048	0.0439	0.7539
		rs6470619	C	T	0.000169876	21.4658	-0.0643105	0.0138805	3.60122e-06	-0.0611986	0.038	0.107
		rs723977	C	T	0.000172888	21.8465	-0.0617686	0.0132152	2.95304e-06	-0.0548006	0.0376	0.1446
		rs72676837	T	C	0.000209389	26.4598	0.160071	0.0311183	2.6903e-07	-0.0511986	0.1	0.6088
		rs73057214	C	T	0.000202105	25.5391	0.0787144	0.0155757	4.33391e-07	0.0956963	0.0465	0.03941
		rs73527055	C	T	0.000185508	23.4414	-0.061343	0.0126698	1.28742e-06	0.00950503	0.0385	0.8057
		rs8032552	C	T	0.000217965	27.5437	0.0684256	0.0130378	1.53547e-07	0.00180162	0.0411	0.9658
		rs9624878	A	G	0.000193688	24.4753	-0.375503	0.0759007	7.52523e-07	-0.150997	0.2029	0.4567
		rs9870713	G	A	0.000167376	21.1498	0.374088	0.0813424	4.24678e-06	0.033805	0.3567	0.9245
Outcome: Broad depression
5×10-6	126342	rs10917130	G	T	0.000234801	29.6717	0.0870378	0.0159784	5.11682e-08	0.0019376	0.001577	0.219215
Outcome: MDD (PGC)
5×10-6	126342	rs10917130	G	T	0.000234801	29.6717	0.0870378	0.0159784	5.11682e-08	0.0036	0.0058	0.5388
		rs73057214	C	T	0.000202105	25.5391	0.0787144	0.0155757	4.33391e-07	0.002	0.0053	0.7025
Outcome: MDD (ieu-b-102)
5×10-6	126342	rs10503673	G	A	0.000194752	24.6097	0.0805202	0.0162311	7.01795e-07	0.0031	0.0056	0.5745
		rs10917130	G	T	0.000234801	29.6717	0.0870378	0.0159784	5.11682e-08	0.0036	0.0058	0.538801
		rs11073495	A	G	0.000188027	23.7598	0.074211	0.0152245	1.09111e-06	0.0026	0.0055	0.6383
		rs111418094	A	C	0.000173185	21.884	0.129068	0.02759	2.89601e-06	-0.011	0.0079	0.1636
		rs115245595	C	T	0.000176651	22.322	0.446908	0.0945907	2.30515e-06	-0.0672	0.0234	0.004157
		rs12715376	C	T	0.000165126	20.8654	-0.0600218	0.0131399	4.92584e-06	0.0019	0.0046	0.6866
		rs1424035	A	C	0.000181425	22.9254	0.373705	0.0780489	1.68376e-06	0.015	0.0169	0.3727
		rs191101443	T	C	0.000169159	21.3752	0.447178	0.0967213	3.77555e-06	0.0444	0.0265	0.0934997
		rs2779747	T	G	0.00016498	20.847	-0.0577147	0.0126404	4.97416e-06	-0.0035	0.0044	0.4168
		rs3020331	T	C	0.000165735	20.9425	0.0573126	0.0125237	4.73217e-06	0.0032	0.0044	0.4629
		rs313978	T	G	0.000168193	21.253	-0.0726576	0.0157604	4.02402e-06	-0.0013	0.0054	0.8042
		rs4843090	C	T	0.000180482	22.8062	0.0702284	0.0147056	1.79143e-06	-0.0037	0.005	0.4549
		rs62128021	A	G	0.00017501	22.1147	-0.0650985	0.0138429	2.56809e-06	-0.0004	0.005	0.9383
		rs6470619	C	T	0.000169876	21.4658	-0.0643105	0.0138805	3.60122e-06	0.0023	0.0045	0.6017
		rs723977	C	T	0.000172888	21.8465	-0.0617686	0.0132152	2.95304e-06	-0.0037	0.0044	0.4076
		rs72676837	T	C	0.000209389	26.4598	0.160071	0.0311183	2.6903e-07	0.0079	0.0128	0.5372
		rs73527055	C	T	0.000185508	23.4414	-0.061343	0.0126698	1.28742e-06	-0.0068	0.0045	0.1274
		rs8032552	C	T	0.000217965	27.5437	0.0684256	0.0130378	1.53547e-07	0.0018	0.0051	0.726099
		rs9624878	A	G	0.000193688	24.4753	-0.375503	0.0759007	7.52523e-07	-0.0263	0.0189	0.1639
Outcome: Bipolar disorder
5×10-6	126342	rs10917130	G	T	0.000234801	29.6717	0.0870378	0.0159784	5.11682e-08	-0.00529595	0.0184	0.7741
Outcome: Insomnia
5×10-6	126342	rs10503673	G	A	0.000194752	24.6097	0.0805202	0.0162311	7.01795e-07	0.00010039	0.00193585	0.96
		rs10917130	G	T	0.000234801	29.6717	0.0870378	0.0159784	5.11682e-08	-0.00739632	0.00199519	0.00021
		rs11073495	A	G	0.000188027	23.7598	0.074211	0.0152245	1.09111e-06	0.000361246	0.00186107	0.85
		rs112691364	A	G	0.000201397	25.4496	-0.196199	0.0388913	4.54004e-07	0.00130599	0.00456457	0.77
		rs115245595	C	T	0.000176651	22.322	0.446908	0.0945907	2.30515e-06	0.00395722	0.0072547	0.59
		rs12715376	C	T	0.000165126	20.8654	-0.0600218	0.0131399	4.92584e-06	0.000277995	0.00158946	0.86
		rs1424035	A	C	0.000181425	22.9254	0.373705	0.0780489	1.68376e-06	0.00224544	0.00581467	0.7
		rs142448155	T	C	0.000178772	22.5901	0.363619	0.076504	2.0047e-06	-0.0089498	0.00906182	0.32
		rs182069787	A	C	0.000200894	25.3861	1.33219	0.264402	4.69213e-07	-0.0231281	0.0146943	0.12
		rs191101443	T	C	0.000169159	21.3752	0.447178	0.0967213	3.77555e-06	0.00914112	0.00905162	0.31
		rs2779747	T	G	0.00016498	20.847	-0.0577147	0.0126404	4.97416e-06	-0.00173727	0.00150078	0.25
		rs3020331	T	C	0.000165735	20.9425	0.0573126	0.0125237	4.73217e-06	0.000855818	0.0015081	0.57
		rs313978	T	G	0.000168193	21.253	-0.0726576	0.0157604	4.02402e-06	0.00120589	0.00184952	0.51
		rs4843090	C	T	0.000180482	22.8062	0.0702284	0.0147056	1.79143e-06	0.00206477	0.00173236	0.23
		rs62128021	A	G	0.00017501	22.1147	-0.0650985	0.0138429	2.56809e-06	-0.000322243	0.00167807	0.85
		rs6470619	C	T	0.000169876	21.4658	-0.0643105	0.0138805	3.60122e-06	0.000371017	0.00154707	0.81
		rs723977	C	T	0.000172888	21.8465	-0.0617686	0.0132152	2.95304e-06	0.00238075	0.00153144	0.12
		rs72676837	T	C	0.000209389	26.4598	0.160071	0.0311183	2.6903e-07	0.00294052	0.00447832	0.51
		rs73527055	C	T	0.000185508	23.4414	-0.061343	0.0126698	1.28742e-06	0.000647106	0.00153518	0.67
		rs8032552	C	T	0.000217965	27.5437	0.0684256	0.0130378	1.53547e-07	-0.000667577	0.00175518	0.7
		rs9624878	A	G	0.000193688	24.4753	-0.375503	0.0759007	7.52523e-07	-0.00606586	0.00643947	0.35
		rs9870713	G	A	0.000167376	21.1498	0.374088	0.0813424	4.24678e-06	0.000310217	0.00740641	0.97
SNP, single nucleotide polymorphism; EA, effect alleles; NEA, non-effect alleles; EAF, effect allele frequency; se, standard error; MDD, major depressive disorder; PGC, Psychiatric Genomics Consortium; IEU, Integrative Epidemiology Unit； R2, the variance explained by the SNP, calculated as R2 = beta × beta / (beta × beta + se × se × Sample size) ; F, the F-statistic, was calculated as follows: F …
